# Supplementary material for: Biodegradation of plastic waste by yellow mealworms (Tenebrio molitor larvae)
Source: PeerJ. 2026 Jan 8;14:e20429. doi: 10.7717/peerj.20429 (PMC12790784; doi:10.7717/peerj.20429)
Supplement: Supplemental Information 3 — Daily records of pupae counts, with pupae isolated and counted for each experimental group to monitor pupation process. [file peerj-14-20429-s003.csv]

Day	RiceBran	PVC	PP_B	LDPE	PP_C	PET	NonFed
1	0	0	0	0	0	0	0
2	0	0	0	0	0	0	1
3	0	0	0	0	0	1	2
4	0	0	0	0	1	0	0
5	0	1	0	0	3	2	2
6	1	0	2	0	0	0	1
7	2	1	1	0	0	3	0
8	1	1	1	1	2	0	5
9	0	0	3	1	0	4	0
10	1	0	1	2	3	5	4
11	2	0	0	1	2	4	0
12	0	0	0	3	1	1	2
13	0	1	1	5	2	2	2
14	1	0	0	0	3	2	1
15	0	2	0	2	0	1	1
16	0	3	1	1	2	0	4
17	1	0	0	1	0	0	1
18	0	0	1	0	1	1	0
19	0	2	0	0	2	1	1
20	2	0	2	1	3	0	2
21	0	0	2	2	1	0	6
22	0	0	0	1	1	2	0
23	0	3	0	2	0	0	0
24	2	0	2	1	1	0	0
25	0	0	4	3	3	2	1
26	0	0	0	2	2	3	4
27	2	1	0	1	1	3	1
28	1	2	1	0	3	1	6
29	2	1	4	1	1	0	2
30	4	3	1	1	1	4	1
