# Supplementary material for: Biodegradation of plastic waste by yellow mealworms (Tenebrio molitor larvae)
Source: PeerJ. 2026 Jan 8;14:e20429. doi: 10.7717/peerj.20429 (PMC12790784; doi:10.7717/peerj.20429)
Supplement: Supplemental Information 5 — R script used to generate the heatmap illustrating pupation counts per day. [file peerj-14-20429-s005.r]

#########Pupation Rate Heatmap#########
getwd()
setwd("")
### Load library ###
library(ggplot2)
library(colorRamp2)
library(pheatmap)


### getting data in ###

pupate<-read.csv("Pupation_Rate.csv")

#### Data Preparation ####

pupate <- pupate[order(pupate$Day),]

row.names(pupate) <- pupate$Day

pupate_select <- pupate[,2:8]

pupate_matrix <- as.matrix(pupate_select)

#### Heatmap ####

pheatmap::pheatmap(pupate_select, cluster_columns = TRUE, Rowv = NA, cluster_row = FALSE, cellwidth = 30,
                   color = colorRampPalette(c("#CCFFFF", "#FFCC00", "red", "#CC0000"))(100),
                   angle_col = 45, main = "Puption Rate")


##################### END of SCRIPT ####################
